# Supplementary material for: Longitudinal Monitoring of Plasma Circulating Tumour DNA Enables the Prediction of Early Relapse in Patients with Non-Hodgkin Lymphoma: A Case Series
Source: Diagnostics (Basel). 2021 Nov 5;11(11):2055. doi: 10.3390/diagnostics11112055 (PMC8618087; doi:10.3390/diagnostics11112055)
Supplement: Supplementary file 1 [file diagnostics-11-02055-s001.zip]

Archive with 1 entries (1 files):
- diagnostics-1418995-supplementary.pdf
